# Supplementary material for: Truncated Analogues of a G-Quadruplex-Forming Aptamer Targeting Mutant Huntingtin: Shorter Is Better!
Source: Int J Mol Sci. 2022 Oct 17;23(20):12412. doi: 10.3390/ijms232012412 (PMC9604342; doi:10.3390/ijms232012412)
Supplement: Supplementary file 1 [file ijms-23-12412-s001.zip]

Archive with 1 entries (1 files):
- ijms-1943581-supplementary.pdf
